# Supplementary material for: Differential Roles of Five Fluffy Genes (flbA–flbE) in the Lifecycle In Vitro and In Vivo of the Insect–Pathogenic Fungus Beauveria bassiana
Source: J Fungi (Basel). 2022 Mar 23;8(4):334. doi: 10.3390/jof8040334 (PMC9031332; doi:10.3390/jof8040334)
Supplement: Supplementary file 1 [file jof-08-00334-s001.zip]

Archive with 1 entries (1 files):
- jof-1590719-supplementary.pdf
